# Supplementary material for: Sex differences in the development and expression of a preference for familiar vocal signals in songbirds
Source: PLoS One. 2021 Jan 20;16(1):e0243811. doi: 10.1371/journal.pone.0243811 (PMC7816980; doi:10.1371/journal.pone.0243811)
Supplement: S1 Table — The number of subjects of each sex per brood is summarized. (XLSX) [file pone.0243811.s001.xlsx]

## Sheet: Sheet1
brood (father's) ID	the number of subjects / brood
	male	female
A	2	2
B	1	2
C	1	1
D	2	0
E	1	0
F	1	0
G	1	0
H	1	0
I	0	2
J	0	2
K	0	1
total	10	10
