# Supplementary material for: Sex differences in the development and expression of a preference for familiar vocal signals in songbirds
Source: PLoS One. 2021 Jan 20;16(1):e0243811. doi: 10.1371/journal.pone.0243811 (PMC7816980; doi:10.1371/journal.pone.0243811)
Supplement: S2 Table — The mean proportion of each behavioral index and standard deviation were calculated for sessions in the morning (am) and afternoon (pm). The number of individuals used to calculate mean proportion is shown in the columns ‘n (am/pm)’ (at each age, birds who did not respond to either song were excluded). U and p indicate the statistical value and p-value of Mann-Whitney U tests. (XLSX) [file pone.0243811.s002.xlsx]

## Sheet: Sheet1
behavior	sex	age(dph)	mean(am)	sd(am)	mean(pm)	sd(pm)	n(am)	n(pm)	U	p
phonotaxis	male	40	1	0	0.8269	0.3699	4	6	6	0.07455
phonotaxis	male	60	0.8358	0.3186	0.937	0.1029	8	8	28	0.3555
phonotaxis	male	90	0.8713	0.214	0.6769	0.2973	9	10	28	0.08704
phonotaxis	male	120	0.5888	0.2839	0.6667	0.2087	9	10	40	0.35665
phonotaxis	male	180	0.755	0.1823	0.4626	0.3388	10	9	21	0.0274
phonotaxis	female	40	0.9985	0.0034	0.5827	0.4743	7	7	13	0.0799
phonotaxis	female	60	0.8455	0.2209	0.8755	0.2988	7	7	22	0.3987
phonotaxis	female	90	0.9428	0.0376	0.86	0.1802	9	9	20	0.0386
phonotaxis	female	120	0.8966	0.1554	0.9292	0.00771	9	9	36	0.3619
phonotaxis	female	180	0.8421	0.2518	0.902	0.1214	10	9	27	0.0765
call	male	40	0.82	0.1744	0.4132	0.2832	5	6	4	0.02734
call	male	60	0.4821	0.1916	0.5524	0.2265	8	9	28	0.23469
call	male	90	0.4997	0.2128	0.4681	0.1461	10	9	41.5	0.4032
call	male	120	0.3556	0.17	0.4309	0.145	10	10	33	0.1061
call	male	180	0.4085	0.1744	0.4479	0.1565	10	9	36	0.2438
call	female	40	0.801	0.1945	0.7152	0.1657	10	9	36	0.2292
call	female	60	0.7431	0.1437	0.7268	0.1579	10	9	33	0.1695
call	female	90	0.6237	0.1141	0.635	0.0723	10	10	45.5	0.3809
call	female	120	0.6296	0.1101	0.6416	0.0737	10	10	49	0.4849
call	female	180	0.5917	0.091	0.6952	0.1288	10	10	45	0.3811
