# Supplementary material for: Sex differences in the development and expression of a preference for familiar vocal signals in songbirds
Source: PLoS One. 2021 Jan 20;16(1):e0243811. doi: 10.1371/journal.pone.0243811 (PMC7816980; doi:10.1371/journal.pone.0243811)
Supplement: S3 Table — Duration and/or frequency of all behaviors (approach, call, and song) measured in the preference tests of both sexes at all ages are summarized. (XLSX) [file pone.0243811.s003.xlsx]

## Sheet: dataset_allbirds_allages
BirdID	Sex	Age(dph)	Stimulus	phonotaxis_entrance	phonotaxis_timespent(seconds)	call_#trials	call_frequency	song_#trials
Bl002LBl	male	40	father	7	1396	5	8	0
Bl002LBl	male	40	unfam	0	0	4	8	0
Bl006LBl	male	40	father	0	0	0	0	0
Bl006LBl	male	40	unfam	0	0	0	0	0
Bl007Pk	male	40	father	0	0	0	0	0
Bl007Pk	male	40	unfam	0	0	0	0	0
OrBl	male	40	father	11	1206	17	139	0
OrBl	male	40	unfam	3	21	8	29	0
OrPk	male	40	father	6	1497	8	13	0
OrPk	male	40	unfam	1	20	10	16	0
OrPr	male	40	father	0	0	1	1	0
OrPr	male	40	unfam	1	25	2	4	0
Pkn	male	40	father	8	1524	33	86	0
Pkn	male	40	unfam	0	0	24	40	0
PrPk	male	40	father	1	204	2	5	0
PrPk	male	40	unfam	0	0	5	8	0
Rd484n	male	40	father	0	0	5	16	0
Rd484n	male	40	unfam	0	0	2	6	0
Bl001Yl	female	40	father	5	1232	38	157	0
Bl001Yl	female	40	unfam	1	10	19	26	0
Bl004Bl	female	40	father	2	278	12	33	0
Bl004Bl	female	40	unfam	1	32	11	30	0
Bl005Yl	female	40	father	1	1192	1	3	0
Bl005Yl	female	40	unfam	0	0	0	0	0
Bl008n	female	40	father	1	1178	2	7	0
Bl008n	female	40	unfam	0	0	1	2	0
OrBk	female	40	father	1	4	11	16	0
OrBk	female	40	unfam	0	0	1	1	0
PkYl	female	40	father	1	1172	4	20	0
PkYl	female	40	unfam	0	0	2	4	0
Rd482Pk	female	40	father	1	1164	6	34	0
Rd482Pk	female	40	unfam	1	1191	4	11	0
Rd483Wh	female	40	father	13	1138	26	121	0
Rd483Wh	female	40	unfam	6	806	17	37	0
Rd487Pr	female	40	father	0	0	6	33	0
Rd487Pr	female	40	unfam	0	0	4	5	0
Rd489Or	female	40	father	33	1571	38	217	0
Rd489Or	female	40	unfam	1	10	30	79	0
Bl002LBl	male	60	father	5	1860	7	10	8
Bl002LBl	male	60	unfam	0	0	18	41	8
Bl006LBl	male	60	father	50	619	28	117	2
Bl006LBl	male	60	unfam	5	32	25	76	4
Bl007Pk	male	60	father	0	0	0	0	0
Bl007Pk	male	60	unfam	0	0	0	0	0
LblackRltblue	male	60	father	17	451	10	50	0
LblackRltblue	male	60	unfam	7	20	8	31	0
OrBl	male	60	father	2	279	22	69	1
OrBl	male	60	unfam	1	31	8	17	22
OrPk	male	60	father	57	930	26	68	0
OrPk	male	60	unfam	5	39	19	33	0
OrPr	male	60	father	11	876	14	22	6
OrPr	male	60	unfam	8	1225	16	22	3
Pkn	male	60	father	32	1026	21	37	1
Pkn	male	60	unfam	1	170	28	61	1
PrPk	male	60	father	18	1892	9	15	0
PrPk	male	60	unfam	5	29	16	30	11
Rd484n	male	60	father	2	1507	8	21	10
Rd484n	male	60	unfam	0	0	13	18	23
Bl001Yl	female	60	father	3	727	11	27	0
Bl001Yl	female	60	unfam	0	0	8	10	0
Bl004Bl	female	60	father	1	9	8	13	0
Bl004Bl	female	60	unfam	1	18	5	6	0
Bl005Yl	female	60	father	27	1700	40	283	0
Bl005Yl	female	60	unfam	2	5	20	33	0
Bl008n	female	60	father	27	969	12	48	0
Bl008n	female	60	unfam	3	14	10	19	0
OrBk	female	60	father	1	87	10	22	0
OrBk	female	60	unfam	0	0	2	2	0
PkYl	female	60	father	0	0	7	14	0
PkYl	female	60	unfam	0	0	2	5	0
Rd482Pk	female	60	father	14	1666	25	129	0
Rd482Pk	female	60	unfam	3	66	16	49	0
Rd483Wh	female	60	father	19	1982	21	77	0
Rd483Wh	female	60	unfam	6	47	9	25	0
Rd487Pr	female	60	father	33	533	31	109	0
Rd487Pr	female	60	unfam	23	683	25	72	0
Rd489Or	female	60	father	30	1263	28	72	0
Rd489Or	female	60	unfam	2	23	21	41	0
Bl002LBl	male	90	father	6	1809	5	5	0
Bl002LBl	male	90	unfam	5	323	11	30	11
Bl006LBl	male	90	father	107	930	34	166	5
Bl006LBl	male	90	unfam	56	179	32	133	3
Bl007Pk	male	90	father	30	639	24	85	12
Bl007Pk	male	90	unfam	16	396	19	46	9
LblackRltblue	male	90	father	39	695	33	138	3
LblackRltblue	male	90	unfam	21	113	29	126	7
OrBl	male	90	father	5	455	20	49	6
OrBl	male	90	unfam	0	0	19	41	5
OrPk	male	90	father	4	224	14	22	2
OrPk	male	90	unfam	1	113	7	15	4
OrPr	male	90	father	32	898	26	56	1
OrPr	male	90	unfam	25	444	32	88	3
Pkn	male	90	father	53	1257	6	3	1
Pkn	male	90	unfam	19	231	10	8	6
PrPk	male	90	father	1	952	2	3	0
PrPk	male	90	unfam	1	1050	2	4	9
Rd484n	male	90	father	3	1793	5	20	13
Rd484n	male	90	unfam	0	0	8	16	34
Bl001Yl	female	90	father	31	1832	39	138	0
Bl001Yl	female	90	unfam	8	119	34	89	0
Bl004Bl	female	90	father	2	84	27	59	0
Bl004Bl	female	90	unfam	2	25	22	38	0
Bl005Yl	female	90	father	147	1374	40	292	0
Bl005Yl	female	90	unfam	14	54	39	190	0
Bl008n	female	90	father	99	1023	32	205	0
Bl008n	female	90	unfam	59	254	32	138	0
OrBk	female	90	father	0	0	22	91	0
OrBk	female	90	unfam	0	0	9	15	0
PkYl	female	90	father	7	1504	38	182	0
PkYl	female	90	unfam	2	49	37	108	0
Rd482Pk	female	90	father	28	1369	39	199	0
Rd482Pk	female	90	unfam	2	10	32	75	0
Rd483Wh	female	90	father	29	1116	40	196	0
Rd483Wh	female	90	unfam	10	120	29	75	0
Rd487Pr	female	90	father	57	857	34	87	0
Rd487Pr	female	90	unfam	14	67	26	60	0
Rd489Or	female	90	father	59	747	25	46	0
Rd489Or	female	90	unfam	8	49	28	48	0
Bl002LBl	male	120	father	13	1696	3	9	2
Bl002LBl	male	120	unfam	8	281	18	35	17
Bl006LBl	male	120	father	140	620	35	194	2
Bl006LBl	male	120	unfam	165	663	36	161	3
Bl007Pk	male	120	father	19	127	34	113	9
Bl007Pk	male	120	unfam	23	274	31	92	4
LblackRltblue	male	120	father	123	518	37	196	4
LblackRltblue	male	120	unfam	116	511	38	192	4
OrBl	male	120	father	8	450	20	64	12
OrBl	male	120	unfam	6	537	22	55	22
OrPk	male	120	father	34	933	23	37	0
OrPk	male	120	unfam	30	718	29	65	5
OrPr	male	120	father	52	767	28	64	2
OrPr	male	120	unfam	48	559	38	119	9
Pkn	male	120	father	56	736	11	21	2
Pkn	male	120	unfam	30	312	20	33	5
PrPk	male	120	father	28	1484	4	5	0
PrPk	male	120	unfam	10	84	19	29	13
Rd484n	male	120	father	1	385	8	22	14
Rd484n	male	120	unfam	0	0	18	43	23
Bl001Yl	female	120	father	48	1625	31	91	0
Bl001Yl	female	120	unfam	8	156	25	64	0
Bl004Bl	female	120	father	3	432	30	62	0
Bl004Bl	female	120	unfam	1	25	27	61	0
Bl005Yl	female	120	father	90	1272	40	248	0
Bl005Yl	female	120	unfam	5	22	38	110	0
Bl008n	female	120	father	96	885	36	187	0
Bl008n	female	120	unfam	45	475	35	145	0
OrBk	female	120	father	0	0	27	75	0
OrBk	female	120	unfam	0	0	14	26	0
PkYl	female	120	father	16	491	40	153	0
PkYl	female	120	unfam	1	21	37	93	0
Rd482Pk	female	120	father	33	1890	40	217	0
Rd482Pk	female	120	unfam	4	81	38	81	0
Rd483Wh	female	120	father	23	1865	39	171	0
Rd483Wh	female	120	unfam	2	36	24	58	0
Rd487Pr	female	120	father	51	1286	40	148	0
Rd487Pr	female	120	unfam	16	78	34	86	0
Rd489Or	female	120	father	58	981	34	65	0
Rd489Or	female	120	unfam	10	118	34	63	0
Bl002LBl	male	180	father	17	844	18	41	5
Bl002LBl	male	180	unfam	30	1033	23	72	15
Bl006LBl	male	180	father	39	177	29	140	7
Bl006LBl	male	180	unfam	18	121	26	109	4
Bl007Pk	male	180	father	24	343	28	137	4
Bl007Pk	male	180	unfam	15	113	26	116	7
LblackRltblue	male	180	father	72	1018	38	119	1
LblackRltblue	male	180	unfam	25	170	37	148	2
OrBl	male	180	father	11	487	21	61	10
OrBl	male	180	unfam	8	401	14	21	17
OrPk	male	180	father	47	1554	7	7	0
OrPk	male	180	unfam	20	260	25	59	4
OrPr	male	180	father	74	1264	32	79	0
OrPr	male	180	unfam	60	622	33	106	3
Pkn	male	180	father	31	699	11	23	3
Pkn	male	180	unfam	26	351	18	51	7
PrPk	male	180	father	1	667	1	2	0
PrPk	male	180	unfam	5	82	5	5	1
Rd484n	male	180	father	1	417	8	15	8
Rd484n	male	180	unfam	1	292	14	26	14
Bl001Yl	female	180	father	14	1622	36	117	0
Bl001Yl	female	180	unfam	4	426	28	66	0
Bl004Bl	female	180	father	2	1020	31	61	0
Bl004Bl	female	180	unfam	1	89	28	49	0
Bl005Yl	female	180	father	102	1299	40	242	0
Bl005Yl	female	180	unfam	6	23	39	132	0
Bl008n	female	180	father	165	1215	40	312	0
Bl008n	female	180	unfam	47	298	40	246	0
OrBk	female	180	father	1	32	5	16	0
OrBk	female	180	unfam	0	0	2	5	0
PkYl	female	180	father	35	1009	39	135	0
PkYl	female	180	unfam	9	49	27	69	0
Rd482Pk	female	180	father	24	1750	36	183	0
Rd482Pk	female	180	unfam	7	79	32	72	0
Rd483Wh	female	180	father	28	1462	40	180	0
Rd483Wh	female	180	unfam	9	96	30	83	0
Rd487Pr	female	180	father	43	1696	39	96	0
Rd487Pr	female	180	unfam	23	198	30	103	0
Rd489Or	female	180	father	57	968	37	81	0
Rd489Or	female	180	unfam	18	112	30	61	0
